# Supplementary material for: Bacteria Contribute to Sediment Nutrient Release and Reflect Progressed Eutrophication-Driven Hypoxia in an Organic-Rich Continental Sea
Source: PLoS One. 2013 Jun 25;8(6):e67061. doi: 10.1371/journal.pone.0067061 (PMC3692436; doi:10.1371/journal.pone.0067061)
Supplement: Dataset S1 — Abundance of terminal restriction fragments produced by HaeIII, HhaI, MspI, and RsaI in the sampled sediments. (XLSX) [file pone.0067061.s006.xlsx]

## Sheet: HaeIII
		a priori groups in discriminant analysis		Terminal restriction fragments
Sampling site	depth (cm) below the seafloor	area	depth classes	27.635	29.8088	31.4055	34.6668	37.0473	38.7629	39.8201	40.8688	48.7401	51.0358	52.3371	54.9305	56.3899	57.5155	59.716	61.1547	62.4784	65.7158	70.5434	73.1884	74.3522	76.1234	87.7708	91.1342	95.9751	100.929	109.038	122.328	125.97	130.056	135.846	141.772	149.171	152.848	161.879	185.311	188.54	190.482	191.677	193.7	195.556	197.015	198.795	200.487	203.346	204.36
1	0-1	open sea	1	0	0.1885	0	0	0	0	0	0	0	0	0	0	0	0	0	0.020931	0.030973	0	0	0	0	0	0	0	0	0	0	0	0	0	0	0	0	0	0	0	0	0.036599	0	0	0	0	0	0	0	0
1	14-15	open sea	3	0	0.0692912	0	0	0	0	0	0	0	0	0	0	0	0	0	0.0134361	0.0291217	0	0	0	0	0	0	0	0	0	0	0	0	0	0	0	0	0	0	0	0	0	0	0	0	0	0	0.00950693	0.0216333	0
1	19-20	open sea	4	0	0.0540763	0	0	0	0	0	0	0	0	0	0	0	0	0	0.010187	0.0315985	0	0	0	0	0	0	0	0	0	0	0	0	0	0	0	0	0	0	0	0	0	0	0	0	0	0	0	0	0.0205902
1	24-25	open sea	4	0	0.0940074	0	0	0	0	0	0	0	0	0	0	0	0	0	0.0445774	0.0387089	0	0	0	0.039245	0	0	0	0	0	0	0	0	0	0	0.0181413	0	0	0	0	0	0	0	0	0	0	0	0	0	0
2	0-1	open sea	1	0	0.029852	0	0	0	0.067718	0	0	0	0	0.0549529	0	0	0	0	0.0369787	0.0124932	0	0	0	0.100876	0.0471536	0.0222531	0	0	0	0	0	0	0	0	0	0	0	0	0	0	0	0	0	0	0	0	0.0215232	0	0
2	6-7	open sea	2	0	0.155502	0	0	0	0	0	0	0	0	0	0	0	0	0	0.0189477	0.0311554	0	0	0	0	0	0	0	0	0	0	0	0	0	0	0	0	0	0	0	0	0.0288514	0	0	0	0	0	0.0147868	0.0151994	0
2	14-15	open sea	3	0.0822962	0	0	0	0	0	0	0	0	0	0	0	0	0	0	0.0141206	0.0526532	0	0	0	0	0	0	0	0	0	0	0	0	0	0	0	0	0	0	0	0	0	0	0	0	0	0	0	0.0267027	0
2	24-25	open sea	4	0	0.0378077	0	0	0	0.012287	0	0	0	0	0	0	0	0	0	0.0252737	0.0183379	0	0	0	0.0511032	0	0	0	0	0	0	0	0	0	0	0	0	0	0	0	0	0	0	0	0	0	0.0105582	0.0141599	0	0.0185643
3	0-1	coast	1	0	0	0	0	0	0	0	0	0	0	0	0	0	0	0.0145593	0.0478476	0	0	0	0	0	0	0	0	0	0	0	0	0	0	0	0	0	0	0	0	0	0.0853289	0	0.00929463	0	0	0	0.0109719	0.0104594	0
3	1-2	coast	1	0.0464641	0	0	0.0983958	0	0	0	0	0	0	0.0180048	0	0	0	0.013038	0.0223308	0	0	0	0	0	0	0	0	0	0	0	0	0	0	0	0	0	0	0	0	0	0.0770063	0	0	0	0	0	0	0	0
3	4-5	coast	2	0	0	0	0	0	0	0	0	0	0	0	0	0	0	0.00844327	0.0251167	0	0	0	0	0	0	0	0	0	0	0	0	0	0	0	0	0	0	0	0	0	0.0438401	0	0.0139842	0	0	0	0	0	0
3	9-10	coast	3	0	0	0	0	0	0	0	0	0	0	0	0	0	0	0	0.044686	0	0	0.0139801	0	0	0	0	0	0	0	0	0	0	0	0	0	0	0	0	0	0	0	0	0	0	0.0112065	0	0.0255789	0.060095	0
4	0-1	open sea	1	0.0405897	0.076583	0	0	0.0959872	0.0231428	0	0	0	0	0.0197927	0	0	0.0130632	0.00881141	0.0981571	0.0156069	0	0	0.0524506	0.0324454	0	0.0161494	0	0.0289266	0	0.0115824	0	0	0.0123448	0.00937587	0	0	0	0	0	0	0.00917794	0	0	0	0	0	0	0	0
4	1-2	open sea	1	0	0.0473935	0	0	0	0.0297137	0	0	0	0	0.0390424	0	0.0108287	0.0273962	0.01409	0.195852	0.0211602	0	0	0	0.0778909	0	0.044798	0	0.0591408	0.0161462	0.0214046	0.0143765	0	0.0203175	0	0	0	0	0	0	0	0	0	0	0	0	0	0	0	0
4	4-5	open sea	2	0.0556807	0.0509468	0	0	0	0.0257923	0	0	0	0	0.0316424	0	0	0.0150189	0.01472	0.171178	0.0365457	0	0.0121188	0	0.0360873	0	0.023241	0.00974686	0.064401	0.00968706	0.019424	0.0128264	0	0.0238389	0	0	0	0	0	0	0	0	0	0	0	0	0	0	0.0290014	0
4	9-10	open sea	3	0	0.068337	0	0	0.035915	0.0122045	0	0	0	0	0	0	0	0	0	0.0368888	0.0263356	0	0	0	0	0	0	0	0	0	0	0	0	0	0	0	0	0	0	0	0	0	0	0	0	0	0	0.0104686	0.022779	0
4	14-15	open sea	3	0.0182714	0.0511674	0	0	0	0.0126163	0	0	0	0	0	0	0	0	0	0.0622805	0.0151666	0	0.0117292	0	0.0132569	0	0	0	0.0131953	0	0	0	0	0	0	0	0	0	0.00990575	0	0	0	0	0	0	0	0	0.0244071	0.0244071	0
4	24-25	open sea	4	0	0.0426285	0	0	0	0	0	0	0	0	0	0	0	0.0101172	0	0.00894985	0.0128995	0	0.0111387	0	0	0	0	0	0	0	0	0	0.0100102	0	0	0.01145	0	0	0	0	0	0	0	0	0	0	0.0094849	0.0179483	0	0.013201
5	0-1	open sea	1	0	0.133329	0	0	0	0	0	0	0	0	0	0	0	0	0	0	0	0	0	0	0	0	0	0	0	0	0	0	0	0	0	0	0	0	0	0	0	0.0104527	0	0	0	0	0	0	0	0
5	1-2	open sea	1	0	0.0986563	0	0	0	0	0	0	0	0	0	0	0	0	0	0.0157927	0.0176848	0	0	0	0	0	0	0	0	0	0	0	0	0	0	0	0	0	0	0	0	0	0	0	0	0	0	0	0.0265658	0
5	4-5	open sea	2	0	0.085873	0	0	0	0	0	0	0	0	0	0	0	0	0	0.0156755	0.0503367	0	0	0	0	0	0	0	0	0	0	0	0	0	0	0	0	0	0	0	0	0	0	0	0	0	0	0	0.055359	0.0255679
5	9-10	open sea	3	0	0.0662942	0	0	0	0	0	0	0	0	0	0	0	0	0	0.019064	0.0293382	0	0	0	0	0	0	0	0	0	0	0	0	0	0	0	0	0	0	0	0	0	0	0	0	0	0	0.0119931	0.0307837	0
5	14-15	open sea	3	0	0.0346503	0	0	0	0	0	0	0	0	0	0	0	0	0	0.0172322	0	0	0	0	0	0	0	0	0	0	0	0	0	0	0	0	0	0	0	0.0384738	0	0	0	0.0466783	0	0	0	0.0200202	0	0
5	24-25	open sea	4	0	0.0252515	0	0	0	0	0	0	0	0	0	0	0	0	0	0.0244357	0.0162387	0	0	0	0	0	0	0	0.0151898	0	0	0	0.0184531	0.0138689	0	0	0	0	0	0.014879	0	0	0	0	0	0	0.0124315	0.0177926	0	0
6	1-2	open sea	1	0	0.0665945	0	0.0455803	0.0373853	0.420746	0	0	0	0.0139625	0.193889	0	0	0	0	0.0435998	0.00962506	0.0239921	0	0	0.0351273	0	0	0	0	0	0	0	0	0	0	0	0	0	0	0	0	0	0	0	0	0	0	0	0.00852896	0
6	4-5	open sea	2	0	0.0966935	0	0	0	0.105232	0	0	0	0	0.0140122	0	0	0	0	0.050632	0.0558607	0	0	0	0	0	0	0	0	0	0	0	0	0	0	0	0	0	0	0	0	0	0	0	0	0.0125263	0	0.0148962	0.0458546	0
7	0-1	coast	1	0	0.25773	0	0	0	0	0	0	0	0	0	0	0	0	0	0	0	0	0	0	0	0	0	0	0	0	0	0	0	0	0.0177924	0	0	0	0	0	0	0.0365348	0	0	0	0	0	0	0	0
7	1-2	coast	1	0	0.166392	0.0154372	0	0	0	0	0	0	0	0	0	0	0	0	0.0101276	0.0297682	0	0	0	0	0	0	0	0	0	0	0	0	0.0114304	0.0155355	0	0	0	0	0	0	0.02731	0	0	0	0	0	0	0	0
7	4-5	coast	2	0	0.126757	0	0	0	0	0	0	0	0	0	0	0	0	0	0.0109902	0.0286955	0	0	0	0	0	0	0	0	0	0	0	0	0	0	0	0	0	0	0	0	0.0201227	0	0	0	0	0	0	0	0
7	9-10	coast	3	0	0.125101	0	0	0	0	0	0	0	0	0	0	0	0	0	0.00966934	0.0203043	0	0	0	0	0	0	0	0	0	0	0	0	0	0	0	0	0	0	0	0.0107133	0.0517525	0	0.0115093	0	0	0	0	0	0
7	14-15	coast	3	0	0.073339	0.0157758	0	0	0	0	0	0	0	0	0	0	0	0	0	0.0351469	0	0.016216	0	0	0	0	0	0	0	0	0	0	0	0	0	0	0	0	0	0.0246542	0	0	0	0	0.0242507	0	0.0125839	0.0371281	0
7	24-25	coast	4	0	0.0564789	0	0	0	0	0.0124225	0	0	0	0	0	0	0	0	0.0170986	0.0261972	0	0	0	0	0	0	0	0	0	0	0	0	0	0	0	0	0	0	0	0.0211831	0	0	0	0	0	0	0	0.0492394	0
8	0-1	coast	1	0	0.21782	0.0153576	0	0	0	0.0131243	0	0	0	0	0	0	0	0	0.0273218	0.0264517	0	0	0	0	0	0	0	0	0	0	0	0	0.0128053	0.0204188	0	0	0	0	0	0	0.0294826	0	0	0	0	0	0	0	0
8	1-2	coast	1	0	0.123332	0	0	0	0	0	0	0	0	0	0	0	0	0	0.0131082	0.0320289	0	0	0	0	0	0	0	0	0	0	0	0	0	0	0	0	0	0	0	0	0.0222576	0	0	0	0	0	0	0	0
8	4-5	coast	2	0	0.147494	0	0	0	0	0	0	0	0	0	0	0	0	0	0.014159	0.0224596	0	0	0	0	0	0	0	0	0	0	0	0	0	0	0	0	0	0	0	0	0.0240671	0	0	0	0	0	0	0	0
8	8-9	coast	3	0	0.0672552	0.0176906	0	0	0	0	0	0	0	0	0	0	0	0	0	0.0342521	0	0.0127633	0	0	0	0	0	0	0	0	0	0	0	0	0	0	0	0	0	0	0	0	0	0	0.0203083	0	0.0133621	0.0279047	0
8	14-15	coast	3	0	0.0577717	0	0	0	0	0.0145697	0	0	0	0	0	0	0	0	0	0.0148093	0	0.00942665	0	0	0	0	0	0	0	0	0	0	0	0	0	0	0	0	0	0.016162	0	0	0	0	0	0	0.0174301	0.02456	0
9	0-1	coast	1	0	0.260222	0.0271837	0	0	0	0	0	0	0	0	0	0	0	0	0.0133518	0.0334257	0	0	0	0	0	0	0	0	0	0	0	0	0	0.0163066	0	0	0	0	0	0	0.0315974	0	0	0	0	0	0	0	0
9	1-2	coast	1	0	0.182098	0	0	0	0	0	0	0	0	0	0	0	0	0	0.0200815	0.0381886	0	0	0	0	0	0	0	0	0	0	0	0	0	0	0	0	0	0	0	0	0.0575157	0	0	0	0	0	0	0	0
9	4-5	coast	2	0	0.122681	0	0	0	0	0	0.0139649	0.0110654	0	0.0137578	0	0	0	0	0.028847	0.0375159	0	0	0	0.0210657	0	0	0	0	0	0	0	0	0	0	0	0	0	0	0	0	0.0302672	0	0	0	0	0	0	0	0
9	9-10	coast	3	0	0.0618602	0	0	0	0	0	0	0	0	0	0	0	0	0	0	0.0258765	0	0.0187219	0	0	0	0	0	0	0	0	0	0	0	0	0	0	0	0	0	0.0133519	0.00960431	0	0	0	0.00989633	0	0.00971787	0.0199062	0
9	14-15	coast	3	0	0.0751718	0.0105288	0	0	0	0	0	0	0	0	0.0160912	0	0	0.0211768	0	0.0284874	0	0.0189519	0	0	0	0	0	0	0	0	0	0	0	0	0	0	0	0	0	0.0302952	0	0	0	0	0	0	0.0124359	0.0313084	0
9	24-25	coast	4	0	0.0832625	0.0122623	0	0	0	0	0	0	0	0	0.0110316	0	0	0.012486	0	0.0194003	0	0.0222421	0	0	0	0	0	0	0	0	0	0	0	0.0111211	0	0	0	0	0	0.0211009	0	0	0	0	0	0	0.0254867	0.0364959	0
10	0-1	estuary	1	0	0.0921873	0	0	0	0	0.0112583	0	0	0	0	0	0	0	0	0.0220977	0.0437765	0	0	0	0	0	0	0	0	0	0	0	0	0.0185369	0	0	0	0	0	0	0.0131696	0	0.0190082	0	0.0120176	0.0193486	0	0.0259465	0.0185108	0
10	1-2	estuary	1	0	0.0982964	0	0	0	0	0	0	0	0	0	0	0	0.0169359	0	0.0192954	0.0462489	0	0.0100576	0	0	0	0	0	0	0	0	0	0	0.0147365	0	0	0	0	0	0	0.0143166	0	0.0161561	0	0	0.016736	0	0.0347517	0.0241342	0.0102775
10	4-5	estuary	2	0.239627	0.106974	0	0	0	0.0996213	0	0	0	0	0.0163916	0	0	0	0	0.0224728	0.0408823	0	0	0	0	0	0	0	0	0	0	0	0	0	0	0	0	0	0	0	0	0	0	0	0	0	0	0.0355198	0.016668	0
10	9-10	estuary	3	0	0.0544233	0	0	0	0.0397941	0	0	0	0	0	0	0	0.0131265	0	0.0210715	0.0337145	0	0	0	0	0	0	0	0	0	0	0	0	0.0123493	0	0	0	0	0	0	0.0127984	0	0.017479	0	0.00965491	0.0134374	0	0.0327472	0.0183599	0
10	14-15	estuary	3	0	0.0753025	0	0	0	0.088044	0.0121347	0	0	0	0.014865	0	0	0.0164155	0	0.0206964	0.0340783	0	0	0	0	0	0	0	0	0	0	0	0	0.0195503	0	0	0	0	0	0	0	0	0.0138875	0	0	0	0	0.0356288	0.0144942	0
10	24-25	estuary	4	0	0.0399183	0	0	0	0	0	0	0	0	0	0	0	0.0211263	0	0.0169711	0.00985118	0	0	0	0	0	0	0	0	0	0	0	0	0.011532	0	0	0	0.012454	0	0	0	0	0.0221301	0	0.0240444	0	0	0.0162124	0.0197607	0
11	0-1	estuary	1	0	0.157684	0	0	0.0119726	0	0	0	0	0	0	0	0	0	0	0.0236777	0.042038	0	0.0111366	0	0	0	0	0	0	0	0	0	0	0.014113	0	0	0	0	0	0	0	0	0	0	0	0	0	0	0.0282929	0
11	1-2	estuary	1	0	0.199529	0	0	0.0306687	0	0	0	0.0199264	0	0	0	0	0	0	0.022181	0.0476112	0	0.0155499	0	0	0	0	0	0	0	0	0	0	0	0	0	0.0129306	0	0	0	0	0	0	0	0	0	0	0	0.0254965	0
11	4-5	estuary	2	0	0.159905	0	0	0	0	0	0	0	0	0	0	0	0	0	0.0208869	0.0509378	0	0.0132527	0	0	0	0	0	0	0	0	0	0	0	0	0	0	0	0	0	0	0	0	0	0	0	0	0.0149969	0.0241751	0
11	9-10	estuary	3	0	0.106057	0	0	0	0	0	0	0	0	0	0	0	0	0	0.0157131	0.0410722	0	0.0188607	0	0	0	0	0	0	0	0	0	0	0	0	0	0.0125907	0	0	0	0	0	0	0	0	0	0	0.032213	0.0245723	0
11	14-15	estuary	3	0	0.0793254	0	0	0	0	0	0	0.0129346	0	0	0	0	0	0	0	0.0265199	0	0.0187383	0	0	0	0	0	0	0	0	0	0	0	0	0	0	0	0	0	0.0148085	0	0.0117635	0	0	0	0	0.0245159	0.0243337	0
11	24-25	estuary	4	0	0.0564254	0	0	0	0	0	0	0	0	0	0	0	0	0	0	0	0	0.0245961	0	0	0	0	0	0	0	0	0	0	0	0	0	0	0	0	0	0.0144307	0	0.0135065	0	0	0	0	0.0187137	0.0135065	0
12	0-1	estuary	1	0	0.163261	0	0	0	0	0	0	0	0	0	0	0	0	0	0	0.0281562	0	0	0	0	0	0	0	0	0	0	0	0	0	0	0	0	0	0	0	0	0.019917	0	0	0	0	0	0	0.0234203	0
12	1-2	estuary	1	0	0.203026	0	0	0	0	0	0	0	0	0	0	0	0	0	0.0219932	0.0330765	0	0	0	0	0	0	0	0	0	0	0	0	0	0.0115594	0	0	0	0	0	0.0103039	0.0185947	0	0	0	0	0	0	0.0301541	0
12	4-5	estuary	2	0	0.157355	0	0	0	0	0	0	0	0	0	0	0	0	0	0.0169624	0.0450314	0	0	0	0	0	0	0	0	0	0	0	0	0	0	0	0	0	0	0	0	0.0107407	0	0	0	0	0	0.020829	0.0373777	0
12	9-10	estuary	3	0	0.100306	0	0	0	0	0	0	0	0	0	0	0	0	0	0.0112723	0.0392981	0	0.0162822	0	0	0	0	0	0	0	0	0	0	0	0	0	0	0	0	0	0.0115955	0	0	0	0	0	0	0.0210631	0.0296284	0
12	14-15	estuary	3	0	0.0674585	0	0	0	0	0	0	0	0	0	0	0	0	0	0.00962039	0.0258666	0	0.0172733	0	0	0	0	0	0	0	0	0	0	0	0	0	0	0	0	0	0.0125282	0	0	0	0	0	0	0.0222354	0.0393351	0
12	24-25	estuary	4	0	0.0690252	0	0	0	0	0	0	0	0	0	0	0	0	0	0.0144725	0.0306745	0	0.0174459	0	0	0	0	0	0	0	0	0	0	0	0	0	0	0	0	0	0.0124245	0	0	0	0	0	0	0.0199339	0.0408538	0
[truncated: 88 more columns]

## Sheet: HhaI
		a priori groups in discriminant analysis		Terminal restriction fragments
Sampling site	depth (cm) below the seafloor	area	depth classes	27.8973	28.928	30.4346	32.5488	34.1001	35.4978	36.8091	38.2836	39.6952	40.7371	44.7963	46.0247	48.5946	49.8904	51.8958	53.6658	55.0858	56.447	57.5291	59.0926	60.8236	65.2098	68.2853	70.3267	71.8553	73.2934	74.3826	76.0518	81.9513	85.3916	87.558	88.9991	90.34	91.8603	93.2977	95.6384	101.361	109.232	121.189	122.569	130.497	133.94	136.372	137.623	143.602	148.87
1	0-1	open sea	1	0	0.0352093	0	0	0	0	0	0	0	0	0	0	0	0	0	0.0317742	0	0	0	0	0	0	0	0	0.0216981	0	0	0.0160302	0	0	0.0302284	0.067556	0.0425374	0.190531	0	0.0546173	0	0	0	0	0	0	0	0	0	0
1	14-15	open sea	3	0	0	0.0188092	0	0	0	0	0	0	0	0	0	0	0	0	0.0143068	0	0	0	0	0	0	0	0	0.0205765	0	0	0	0	0	0	0.0990953	0.018725	0.224364	0	0	0	0	0	0	0	0	0	0	0	0
1	19-20	open sea	4	0.0141321	0	0	0	0	0	0	0	0	0	0	0	0	0	0	0	0	0	0	0	0	0	0	0	0.0148303	0	0	0	0	0	0	0.0694875	0.0218964	0.133361	0	0.0134897	0	0	0	0	0	0	0	0	0	0
1	24-25	open sea	4	0	0	0.0219163	0	0	0	0	0	0	0	0	0	0	0	0	0.0129901	0	0	0	0	0.0234197	0	0	0	0	0	0.0406145	0	0	0	0	0.0433629	0.0119565	0.0811116	0	0	0	0	0	0	0	0	0	0	0	0
2	0-1	open sea	1	0.0430965	0	0	0	0	0	0	0	0	0	0	0	0	0	0	0.0352945	0	0	0	0.0142529	0	0	0	0	0.020231	0	0	0	0	0	0.0268846	0.0947717	0.0735612	0.200723	0	0.043772	0	0	0	0	0	0	0	0	0	0
2	6-7	open sea	2	0.0226083	0	0	0	0	0	0	0	0	0	0	0	0	0	0	0	0	0	0	0	0	0	0	0	0.0208302	0	0	0	0	0	0.0179343	0.122288	0.0455215	0.308185	0	0.0236753	0	0	0	0	0	0	0	0	0	0
2	14-15	open sea	3	0.02577	0	0	0	0	0	0	0.0223792	0	0	0	0	0	0	0.0187624	0.0196666	0	0	0	0	0.0369031	0	0	0	0	0	0.0912122	0	0	0	0	0.0908166	0.0285956	0.189828	0	0.0154281	0	0	0	0	0	0	0	0	0	0
2	24-25	open sea	4	0	0	0.0123592	0	0	0	0	0.0745973	0	0	0	0	0	0	0.0644316	0.0161406	0	0	0	0	0.0333617	0	0	0	0	0	0.115735	0.0522852	0	0	0.0239327	0.0364065	0	0.0354734	0	0	0.0148802	0	0	0	0	0	0	0	0	0
3	0-1	coast	1	0	0	0	0	0	0	0	0	0	0	0	0	0	0	0	0.0632533	0	0	0	0.0167435	0	0	0	0	0.0186039	0	0	0	0	0	0	0.0507967	0.0730405	0.118661	0	0.0479657	0	0	0	0	0	0	0	0	0	0
3	1-2	coast	1	0.0840953	0	0	0	0.167309	0	0	0	0	0	0	0	0	0	0.0362087	0.0193897	0	0	0	0	0	0	0	0	0	0	0	0	0	0	0	0.0478499	0.0583159	0.178032	0	0.0143954	0	0	0	0	0	0	0	0	0	0
3	4-5	coast	2	0	0	0	0	0	0	0	0	0	0	0	0	0	0	0	0.0219688	0	0	0	0	0	0	0	0	0.0135909	0	0	0	0	0	0.0385385	0.0741448	0.0503142	0.239423	0	0.0184315	0	0	0	0	0	0	0	0	0	0
3	9-10	coast	3	0	0	0	0	0	0	0	0	0	0	0	0	0	0	0	0.0474495	0	0	0	0.0189653	0	0	0	0	0.0244151	0	0	0	0	0	0	0.124691	0.108269	0.158189	0	0.0241244	0	0	0	0	0	0	0	0	0	0
4	0-1	open sea	1	0	0	0	0	0	0	0.171738	0.0428231	0	0	0	0	0	0	0.0267366	0	0	0.0108731	0.0189303	0.0161423	0.155931	0	0	0	0	0.0892287	0.055592	0	0	0	0.0161005	0.0369544	0	0.0679705	0	0.0551877	0	0.0189303	0	0.01111	0.0140095	0.043074	0	0	0	0
4	1-2	open sea	1	0	0	0	0	0.0422076	0	0	0	0	0	0	0	0	0	0.0602069	0	0.0144051	0.0353926	0	0.294375	0	0	0	0	0	0	0.109828	0	0	0	0.0558868	0.0257587	0	0.0556049	0	0.0788405	0.0211566	0.0287045	0	0.0197894	0.0223336	0.0557247	0	0	0	0
4	4-5	open sea	2	0	0	0	0	0.0338063	0	0	0	0	0	0	0	0	0	0.0469645	0	0	0.0174125	0	0.257208	0	0	0	0	0	0	0.0516981	0	0	0	0.0201807	0.0418594	0.0186108	0.0822089	0	0.104439	0.014021	0.0284975	0	0.0191142	0.0316013	0.0341299	0	0	0.0114805	0
4	9-10	open sea	3	0	0	0	0.0470148	0.0149207	0	0	0	0	0	0	0	0	0	0	0.00977195	0	0	0	0.0444189	0	0	0	0	0	0.0107803	0.0107266	0	0	0	0	0.123463	0.0329844	0.214919	0	0.0279965	0	0	0	0	0	0	0	0	0	0
4	14-15	open sea	3	0	0	0	0.0470148	0.0149207	0	0	0	0	0	0	0	0	0	0	0.00977195	0	0	0	0.0444189	0	0	0	0	0	0.0107803	0.0107266	0	0	0	0	0.123463	0.0329844	0.214919	0	0.0279965	0	0	0	0	0	0	0	0	0	0
4	24-25	open sea	4	0	0	0	0.0107749	0.0180911	0	0	0	0	0	0	0	0	0	0.0250087	0	0	0	0	0.0852095	0	0	0	0	0	0	0.0173839	0	0	0	0	0.110835	0.0374166	0.160338	0	0.0221414	0.0130765	0	0	0	0	0.0140023	0	0	0	0
5	0-1	open sea	1	0	0	0	0	0	0	0	0	0	0	0	0	0	0	0	0.0237168	0	0	0	0	0	0	0	0	0	0	0	0	0	0	0	0.125542	0	0.0762865	0	0	0.0162099	0	0	0	0	0	0	0	0	0
5	1-2	open sea	1	0	0	0	0	0	0	0	0	0	0	0	0	0	0	0	0	0	0	0	0	0.0253269	0	0	0	0	0	0	0	0	0	0.00853407	0.104474	0.0211975	0.241776	0	0.0403992	0	0	0	0	0.0123882	0	0	0	0	0.0101858
5	4-5	open sea	2	0	0	0	0	0	0	0	0	0	0	0	0	0	0	0	0	0	0	0	0	0	0	0	0	0.0337488	0	0	0	0	0	0	0.198357	0.128598	0.227198	0	0.0374986	0	0	0	0	0	0	0	0	0	0
5	9-10	open sea	3	0	0	0	0	0	0	0	0	0	0	0	0	0	0	0	0	0	0	0	0	0.0184568	0	0	0	0	0	0	0	0	0	0	0.186736	0.0415146	0.25591	0	0.0388175	0	0	0	0	0	0	0	0	0	0
5	14-15	open sea	3	0	0	0	0	0	0	0	0	0	0	0	0	0	0	0	0	0	0	0	0	0.0128846	0	0	0	0	0	0	0	0	0	0	0.154234	0.0224352	0.215462	0	0	0.0183024	0	0	0	0	0	0	0	0	0
5	24-25	open sea	4	0.0422099	0	0	0	0	0	0	0	0	0	0	0	0	0	0	0.0194815	0	0	0	0	0.0257785	0	0	0	0	0	0	0	0	0	0	0.119201	0.0250406	0.138781	0	0.0236631	0.0326167	0	0	0	0.0156934	0	0	0	0	0
6	1-2	open sea	1	0	0	0	0.0143513	0.238573	0	0	0	0	0	0	0	0	0	0.047601	0.0212192	0	0	0	0.0878132	0	0	0	0	0.0147776	0	0.0230664	0	0	0	0	0.0785298	0.0541373	0.0948705	0	0	0	0	0	0	0	0	0	0	0	0
6	4-5	open sea	2	0	0.0559435	0	0.554005	0	0	0	0	0	0	0	0	0	0.0512634	0.208729	0	0	0	0	0.0562735	0	0.0319356	0	0	0	0	0.0418507	0	0	0	0	0	0	0	0	0	0	0	0	0	0	0	0	0	0	0
7	0-1	coast	1	0	0	0	0	0	0	0	0	0	0	0	0	0	0	0	0	0	0	0	0	0	0	0	0	0	0	0	0.0163165	0	0.0215318	0.132544	0.0391149	0.100656	0.166965	0	0.0402325	0	0	0	0	0	0	0	0	0	0
7	1-2	coast	1	0.0187207	0.0747327	0	0	0	0	0	0	0	0	0	0	0	0	0	0	0.0225098	0.0148565	0	0	0	0	0	0	0.0140311	0	0	0.0139936	0	0	0.139373	0.0641531	0.093791	0.119227	0	0.0740949	0	0	0	0	0	0	0	0	0	0
7	4-5	coast	2	0	0	0	0	0	0	0	0	0	0	0	0	0	0	0	0.0120138	0	0	0	0	0	0	0	0	0	0	0	0	0	0	0.107704	0.0895662	0.0799364	0.1602	0	0.0514211	0	0	0	0	0	0	0	0	0	0
7	9-10	coast	3	0	0	0	0	0	0	0	0	0	0	0	0	0	0	0	0	0	0	0	0	0	0	0	0	0	0	0	0	0	0	0.146345	0.0531018	0.0449226	0.186926	0	0.0213917	0	0	0	0	0	0	0	0	0	0
7	14-15	coast	3	0	0	0	0	0	0	0	0	0	0	0	0	0	0	0	0.0161492	0	0	0	0.0170966	0	0	0	0	0.0211016	0	0	0	0	0	0	0.184919	0.0577925	0.142156	0	0.0289824	0	0	0	0	0	0	0	0	0	0
7	24-25	coast	4	0	0.0147221	0	0	0	0	0	0	0	0.0262713	0	0	0	0	0	0.0145105	0	0	0	0	0.0329131	0	0	0	0.016245	0	0	0	0	0	0	0.111642	0.0676876	0.100558	0.0149759	0.0195448	0	0	0	0	0	0	0	0	0	0
8	0-1	coast	1	0	0	0	0	0	0	0	0.0166757	0.0414785	0	0	0	0.0184817	0	0	0.0247426	0	0	0	0	0.044007	0	0	0	0	0	0.0186021	0	0	0	0.103425	0.0651978	0.0417795	0.121245	0	0.0565288	0	0	0	0	0	0	0	0	0	0
8	1-2	coast	1	0	0	0	0	0	0	0	0	0	0	0	0	0	0	0	0	0	0	0	0	0	0	0	0	0	0	0	0	0	0	0.0372208	0.121588	0.0533172	0.145618	0	0.0282748	0	0	0	0	0	0	0	0	0	0
8	4-5	coast	2	0	0	0	0	0	0	0	0	0	0	0	0	0	0	0	0	0	0	0	0	0	0	0	0	0	0	0	0	0	0	0.110355	0.113077	0.0249225	0.161628	0	0.0261942	0	0	0	0	0	0	0	0	0	0
8	8-9	coast	3	0	0	0	0	0	0	0	0	0	0.0155835	0	0	0	0	0	0.0206104	0	0	0	0.0157989	0	0	0	0	0.0147576	0	0	0	0	0	0	0.199928	0.0155476	0.126032	0	0.0185637	0	0	0	0	0	0	0	0	0	0
8	14-15	coast	3	0	0	0	0	0	0	0	0	0.0313393	0	0	0	0	0	0	0.0196263	0	0	0	0.0160267	0	0	0	0	0	0	0	0	0	0	0	0.177723	0.0205691	0.144098	0	0.0211119	0	0	0	0	0	0	0	0	0	0
9	0-1	coast	1	0	0	0	0	0	0	0	0	0	0	0	0	0	0	0	0.0435305	0	0	0	0	0	0	0	0	0	0	0	0	0	0	0.18876	0	0.0735158	0.116336	0	0.0380141	0	0	0	0	0	0	0	0	0	0
9	1-2	coast	1	0	0	0	0	0	0	0	0	0	0	0	0	0	0	0	0.0288514	0	0	0	0	0	0	0	0	0	0	0	0	0	0	0.0255163	0.112916	0.0850238	0.180327	0	0.0231405	0	0	0	0	0	0	0	0	0	0
9	9-10	coast	2	0	0	0.0173735	0	0	0	0.0161462	0	0	0	0.0132824	0	0.014837	0	0	0.027874	0	0	0	0.0165008	0	0	0	0	0.0137188	0	0	0	0	0	0	0.139343	0.0162007	0.220537	0	0.0150825	0	0	0	0	0	0	0	0	0	0
9	14-15	coast	3	0	0	0	0	0	0	0.0206542	0	0	0	0	0	0.0175282	0	0	0.0394105	0.0367869	0	0	0.0770905	0.0246734	0	0	0.0185888	0	0	0	0	0	0	0.0217149	0.143463	0.0603439	0.145473	0	0.0214916	0	0	0.0203751	0	0	0	0.023557	0	0	0
9	24-25	coast	3	0.0173884	0.0224132	0	0	0	0	0.0256529	0	0	0	0	0	0.0204959	0	0	0.0483967	0.0391405	0	0	0.0550744	0	0	0.0198347	0	0	0	0	0	0	0	0.0265785	0.167405	0.0546777	0.108231	0.0200331	0	0	0	0	0	0	0	0	0	0	0
10	0-1	estuary	4	0	0	0	0	0.0159507	0.0230879	0	0	0	0	0	0	0	0	0.0186542	0.102355	0	0	0	0.016221	0	0	0	0	0	0	0	0	0	0.014653	0	0.16267	0	0.0580172	0.0225743	0	0	0	0	0	0	0	0	0	0	0
10	1-2	estuary	1	0	0	0	0	0	0	0	0	0	0	0	0	0	0	0.0113505	0.0891572	0	0	0	0	0	0	0	0	0	0	0	0	0	0.014193	0.017114	0.19435	0	0.0805513	0.0296407	0	0	0	0	0	0	0	0	0	0	0
10	4-5	estuary	1	0	0	0	0	0.178594	0	0	0	0	0	0	0	0	0	0.04835	0.0561525	0	0	0	0.0204976	0	0	0	0	0	0	0	0	0	0	0	0.148855	0	0.0619084	0.0216807	0	0	0	0	0	0	0	0	0	0	0
10	9-10	estuary	2	0	0	0	0	0.0786382	0	0	0	0	0	0	0	0	0	0.0510927	0.0384851	0	0	0	0.020285	0	0	0	0	0	0	0	0	0	0	0.0137359	0.173073	0	0.0654909	0.0294341	0	0	0	0	0	0	0	0	0	0	0
10	14-15	estuary	3	0	0	0	0	0.209105	0	0	0	0	0	0	0	0	0	0.0899934	0.0340444	0	0	0	0.0426215	0	0	0	0	0	0	0	0	0	0	0	0	0.111634	0.0263031	0.0190455	0	0	0	0	0	0	0	0	0	0	0
10	24-25	estuary	3	0	0	0	0	0.0139921	0	0	0	0	0	0	0	0	0	0.0130089	0.0230491	0	0	0	0.0200995	0	0	0	0	0	0	0	0	0.0137274	0	0	0.0504094	0.10789	0.0250156	0.0250345	0	0	0	0	0	0	0	0	0	0	0
11	0-1	estuary	4	0	0.0457206	0	0	0	0	0.0868995	0	0	0	0.04239	0.0273516	0.0447113	0	0	0.062172	0.0562172	0	0	0.0302786	0.032499	0	0	0	0	0	0	0	0	0	0.026847	0.104865	0.0380501	0.0708518	0	0	0	0	0	0	0	0	0	0	0	0
11	1-2	estuary	1	0	0.0407805	0	0	0	0	0.0652635	0	0	0	0.0241175	0	0.0311335	0	0	0.0603669	0.0498429	0	0	0.0222904	0.0253599	0	0	0	0.0244829	0	0	0	0	0.0234598	0.0404882	0.148871	0.047285	0.107579	0.0295257	0	0	0	0	0	0	0	0	0	0	0
11	4-5	estuary	1	0	0.0352577	0	0	0	0	0	0	0	0	0	0	0	0	0	0.0424573	0.0314897	0	0	0	0	0	0	0	0	0	0	0	0	0	0.0346521	0.133428	0.046158	0.10214	0.024492	0	0	0	0	0	0	0	0	0	0	0
11	9-10	estuary	2	0.0188735	0.0254582	0	0	0	0	0.0356499	0	0	0	0.0163989	0	0	0	0	0.051923	0.0529715	0	0	0.023445	0.0176991	0	0	0	0	0	0	0	0	0	0	0.1452	0	0.118148	0.0443736	0	0	0	0	0	0	0	0	0.0175733	0	0
11	14-15	estuary	3	0	0.0235868	0	0	0	0	0	0	0	0.0248753	0	0	0.0250434	0	0	0.0342316	0.0230265	0	0	0.0181523	0	0	0	0	0	0	0	0	0	0	0.0180402	0.142417	0.0756345	0.0889125	0.039442	0	0	0	0	0	0	0	0	0	0	0
11	24-25	estuary	3	0	0.0219196	0	0	0	0	0	0	0	0	0	0	0	0	0	0.0160149	0	0	0	0	0	0	0	0	0	0	0	0	0	0	0	0.103192	0.05459	0.0475156	0.0275178	0	0	0	0	0	0	0	0	0	0	0
12	0-1	estuary	4	0	0	0	0	0	0	0	0	0	0	0	0	0	0	0	0.0219007	0	0	0	0	0	0	0	0	0.0201408	0	0	0	0	0	0.040966	0.130231	0.150078	0.214118	0	0.021314	0	0	0	0	0	0	0	0	0	0
12	1-2	estuary	1	0	0	0	0	0	0	0	0	0	0	0	0	0	0	0	0.0165584	0	0	0	0	0.0310788	0	0	0	0	0	0	0	0	0	0.0357916	0.100751	0.0977795	0.105677	0	0.0296353	0	0	0	0	0	0	0	0	0	0
12	4-5	estuary	1	0.0156773	0	0	0	0	0	0	0	0	0	0	0	0	0	0	0.0180199	0	0	0	0	0.0128971	0	0	0	0.0126397	0	0	0	0	0	0.0269783	0.107398	0.0464398	0.102996	0	0.0307625	0	0	0	0	0	0	0	0	0	0
12	9-10	estuary	2	0	0	0	0	0	0	0	0	0	0	0	0	0	0	0	0	0	0	0	0	0.0140008	0	0	0	0	0	0	0	0	0	0.0183761	0.108324	0.0407992	0.111058	0.0196157	0.016079	0	0	0	0	0	0	0	0	0	0
12	14-15	estuary	3	0	0.0146616	0	0	0	0	0	0	0	0	0	0	0	0	0	0.0147718	0	0	0	0	0	0	0	0	0	0	0	0	0	0	0	0.093518	0.0535019	0.0983685	0.0214595	0	0	0	0	0	0	0	0	0	0	0
12	24-25	estuary	3	0	0	0	0	0.0201451	0.0185205	0	0	0	0	0	0	0	0.0223654	0	0	0	0	0.0332503	0	0	0	0	0	0	0	0	0	0	0.0985595	0.0574569	0.0970432	0.0227987	0.0214448	0	0	0	0	0	0	0	0	0	0	0	0.0239359
			4
[truncated: 89 more columns]

## Sheet: MspI
		a priori groups in discriminant analysis		Terminal restriction fragments
Sampling site	depth (cm) below seafloor	area	depth classes	29.0517	33.0434	36.6519	38.1803	39.5374	40.8688	44.7509	48.7799	51.3864	52.6105	54.4126	56.4516	58.6643	59.7327	61.3904	65.2422	66.6384	69.0481	70.9799	73.389	74.5542	75.9717	81.1163	82.146	83.3675	85.3979	87.7123	89.554	92.4724	96.1676	101.351	109.441	120.435	122.379	126.776	127.976	129.266	130.358	136.093	137.48	139.827	142.464	145.352	147.241	148.704	151.746
1	0-1	open sea	1	0	0	0	0	0	0	0	0	0	0	0	0	0.0270884	0	0	0	0	0	0	0	0	0	0	0.0205598	0.0659717	0.0201991	0	0	0	0	0	0	0	0	0	0	0	0.0894893	0.0220387	0	0	0	0.0142115	0	0	0
1	14-15	open sea	3	0	0	0	0	0	0	0	0	0	0	0	0	0.0206388	0	0	0	0	0	0	0	0	0	0	0.0321278	0	0	0	0	0.0149414	0	0	0	0	0	0	0	0	0	0.0306375	0	0	0	0.0207897	0.0132813	0	0
1	19-20	open sea	4	0	0	0	0	0	0	0	0	0	0	0	0	0.0122488	0	0	0	0	0	0	0	0	0	0	0.0205247	0	0	0.0118454	0	0	0	0	0	0	0	0	0	0	0	0.0218449	0	0	0	0.012151	0	0	0
1	24-25	open sea	4	0	0	0	0	0	0	0	0	0	0	0	0	0.0222801	0	0.028255	0	0	0	0	0	0.0342831	0	0	0.0288127	0.0122421	0	0.0274849	0	0.033513	0	0	0	0	0	0	0	0	0.0191731	0.0203946	0	0	0	0.0227049	0	0	0
2	0-1	open sea	1	0	0	0	0	0	0	0	0	0	0	0	0	0.0284607	0	0	0	0	0	0	0	0	0	0.0142465	0	0.0797932	0.0270393	0	0	0	0	0	0	0	0	0	0	0.0140204	0.0670651	0.0299144	0	0	0	0.0147634	0	0.0200937	0
2	6-7	open sea	2	0	0	0	0	0	0	0	0	0	0	0	0	0.0172381	0	0	0	0	0	0	0	0	0	0	0	0.0319144	0	0.0151791	0	0.0144848	0	0	0	0	0	0	0	0	0.0199674	0.0305258	0	0	0	0.0208054	0	0	0
2	14-15	open sea	3	0	0	0	0.0142023	0	0	0	0	0	0	0	0	0	0	0.0282995	0	0	0	0.0185512	0	0.0569352	0	0	0	0	0	0.0329846	0	0	0	0	0	0	0	0	0	0.0167654	0	0.0155469	0	0	0	0	0	0	0
2	24-25	open sea	4	0	0	0	0.0557205	0	0	0	0	0	0.0442893	0	0	0.0154277	0	0.0265399	0	0	0	0	0	0.0826591	0.0403371	0	0.0141871	0	0	0.0229776	0	0.0172797	0	0	0	0.0131592	0.012849	0	0	0	0.0272311	0.0159151	0	0.0158973	0	0	0.0185469	0	0
4	0-1	open sea	1	0	0.141591	0	0	0	0	0	0	0.0262305	0	0	0	0.0124843	0.100085	0	0	0.0273394	0	0	0.0605386	0.0363633	0	0	0	0.0483601	0	0.0208295	0	0	0.031469	0	0.0127233	0	0	0	0	0	0.051247	0	0	0	0	0	0	0.0130961	0
4	1-2	open sea	1	0	0.0348389	0	0	0	0	0	0	0.0546623	0	0	0.0125234	0.0257327	0.20948	0	0	0.0373876	0	0	0	0.0877139	0	0	0	0.0231651	0	0.0502382	0	0	0.061654	0.0164943	0.0227812	0	0.0158273	0	0	0	0.0593444	0.0137883	0	0	0	0	0	0	0
4	4-5	open sea	2	0	0.0256631	0	0	0	0	0	0	0.0405854	0	0	0	0.0233264	0.169646	0	0	0.0240233	0	0	0	0.0390003	0	0	0	0.0255469	0	0.0256289	0	0.0176758	0.0671846	0	0.0213108	0	0.0146285	0	0	0	0.0430178	0.022076	0	0	0	0	0.0148813	0	0
4	9-10	open sea	3	0	0.0348758	0	0	0	0	0	0	0	0	0	0	0	0.0347306	0	0	0	0	0	0	0	0	0	0	0.0452224	0	0.019483	0	0	0	0	0	0	0	0	0	0	0.0295513	0.0163488	0	0	0	0	0	0	0
4	14-15	open sea	1	0	0.0146962	0	0	0	0	0	0	0	0	0	0	0.0125929	0.0608433	0	0	0	0	0	0	0.0123143	0	0	0.0209343	0	0	0	0	0.0208624	0	0	0	0	0	0	0.0134648	0	0	0.0127188	0	0	0	0	0.0210511	0	0
4	24-25	open sea	1	0	0	0	0	0	0	0	0	0	0	0	0	0	0	0	0	0	0	0.0224668	0	0	0	0	0.0161487	0	0	0	0	0.0389768	0	0	0	0	0.016779	0	0.0192924	0	0.0193923	0.0165945	0	0.0118983	0	0	0.027655	0	0
5	0-1	open sea	2	0	0	0	0	0	0	0	0	0	0	0	0	0	0	0	0	0	0	0	0	0	0	0.0224006	0	0.0933325	0.0322207	0.0383319	0.0172167	0	0	0	0	0	0	0	0	0	0.218127	0	0	0	0	0	0	0	0
5	1-2	open sea	3	0	0	0	0	0	0	0	0	0	0	0	0	0	0	0.00961635	0	0	0	0	0	0	0	0	0	0.0730803	0.0185069	0.0145556	0.0116122	0	0	0	0	0	0	0	0	0	0.142693	0.0109872	0	0	0	0	0	0	0
5	4-5	open sea	3	0	0	0	0	0	0	0	0	0	0	0	0	0.0152639	0	0	0	0	0	0	0	0	0	0	0	0.0624768	0.0204342	0	0	0	0	0	0	0	0	0	0	0.0119474	0.0449059	0.0463478	0	0	0	0.0191571	0	0	0
5	9-10	open sea	4	0	0	0	0	0	0	0	0	0	0	0	0	0	0	0.0123745	0	0	0	0	0	0	0	0	0	0.0479156	0.0140379	0.0140379	0.016168	0	0	0	0	0	0	0	0	0	0.0329851	0.0218278	0	0	0	0.0148494	0	0	0
5	14-15	open sea	1	0	0	0	0	0	0	0	0	0	0	0	0	0	0	0.0215406	0	0	0	0	0	0	0.0392326	0	0.0229383	0.0180366	0	0	0	0.0233979	0	0	0	0	0	0	0	0	0.0194152	0.0126563	0	0	0	0	0	0	0
5	24-25	open sea	1	0	0	0	0	0	0	0	0	0	0	0	0	0	0	0.0438599	0	0	0	0.0495709	0	0	0	0	0.0365173	0	0	0	0	0.0167412	0.0149463	0	0	0	0	0	0.0420651	0	0.0151421	0	0	0	0	0	0	0	0
6	1-2	open sea	2	0	0.0969571	0	0	0	0	0	0	0.0211508	0	0	0	0.0205151	0.0367863	0	0	0	0	0	0	0	0	0	0	0.028539	0	0	0	0	0	0	0	0	0	0	0	0	0	0.0285734	0.0120616	0	0	0.0120273	0.0141922	0	0
6	4-5	open sea	3	0.0609213	0.441278	0	0	0	0	0	0	0.232499	0	0	0	0	0.0729011	0	0.0368366	0	0	0	0	0.0490992	0	0	0	0	0	0	0	0	0	0	0	0	0	0	0	0	0	0	0	0	0	0	0	0	0
7	0-1	coast	3	0	0	0	0	0	0	0	0	0	0	0	0	0	0	0	0	0	0	0	0	0	0	0	0.0612173	0.0236394	0.022869	0	0	0	0	0	0	0	0	0	0	0	0.0356517	0	0	0.0268964	0	0	0	0	0
7	1-2	coast	4	0	0	0	0	0	0	0	0	0	0	0	0	0	0	0	0	0	0	0	0	0	0	0.0459568	0.0698132	0	0.0429947	0.0131255	0.0195285	0	0	0	0	0	0	0.0128949	0	0	0.0396247	0.0191915	0	0.0127884	0	0	0	0	0
7	4-5	coast	1	0	0	0	0	0	0	0	0	0	0	0	0	0	0	0	0	0	0	0	0	0	0	0.0216294	0.0774548	0	0.0463964	0.0169786	0.0274269	0	0	0	0	0	0	0	0	0	0.101123	0.0176475	0	0	0	0.0130127	0	0	0
7	9-10	coast	2	0	0	0	0	0	0	0	0	0	0	0	0	0	0	0	0	0	0	0	0	0	0	0.0699646	0.0650795	0	0.035132	0.0226103	0.0317068	0	0	0	0	0	0	0	0.0127089	0	0.0861549	0	0	0	0	0	0	0	0
7	14-15	coast	1	0	0	0	0	0	0	0	0	0	0	0	0	0.0140162	0	0	0	0	0	0	0	0	0	0	0.0595987	0	0.0135669	0.0164121	0.0234801	0	0	0	0	0	0	0	0	0.0169512	0.0446241	0.0281821	0.0238694	0	0	0.0213237	0	0	0
7	24-25	coast	1	0	0	0	0	0	0	0	0	0	0	0	0	0	0	0.0154338	0	0	0	0	0	0	0	0	0	0.0274302	0.0131651	0.0313145	0	0	0	0	0	0	0	0	0.0153822	0	0	0.0176337	0.0285646	0	0	0.0130276	0	0	0
8	0-1	coast	2	0	0	0	0	0.0147979	0	0	0	0	0	0	0	0	0	0.016282	0	0	0	0	0	0	0	0	0.0500538	0.0656957	0.0416145	0.0165294	0.0333498	0	0	0	0	0	0	0	0	0	0.0375695	0	0	0.0142595	0	0	0	0	0
8	1-2	coast	3	0	0	0	0	0	0	0	0	0	0	0	0	0	0	0	0	0	0	0	0	0	0	0.0386141	0	0.0695445	0.0429488	0.0131247	0.0203268	0	0	0	0	0	0	0	0.0118604	0	0.0794256	0	0	0	0	0	0	0	0
8	4-5	coast	3	0	0	0	0	0	0	0	0	0	0	0	0	0	0	0	0	0	0	0	0	0	0	0.0377153	0	0.0767844	0.0368361	0.0179345	0.0321943	0	0	0	0	0	0	0	0	0	0.10191	0.0113146	0	0	0	0	0.0135388	0	0
8	8-9	coast	4	0	0	0	0	0	0	0	0	0	0	0	0	0.0295337	0	0	0	0	0.0192843	0	0	0	0	0	0	0.0564119	0.0123867	0	0.0144592	0.0155764	0	0	0	0	0	0	0	0	0.0654145	0.0358161	0.0228465	0	0	0.0182481	0.0420175	0	0
8	14-15	coast	1	0	0	0	0	0.0161473	0	0	0	0	0	0	0	0	0.018696	0	0	0	0	0	0	0	0	0	0	0.0533997	0.0142446	0.015868	0.0157458	0	0	0	0	0	0	0	0	0	0.0358034	0	0	0	0	0.0157982	0.0174566	0	0
9	0-1	coast	1	0	0	0	0	0	0	0	0	0	0	0	0	0	0	0	0	0	0	0	0	0	0	0	0.0659797	0.0768379	0.0528859	0.0179693	0.0346186	0	0	0	0	0	0	0	0	0	0.0558028	0	0	0.0291469	0	0.0113053	0	0	0
9	1-2	coast	2	0	0	0	0	0	0	0	0	0	0	0	0	0	0	0	0	0	0	0	0	0	0	0.0285565	0	0.0576162	0.0418095	0.0210661	0.0149903	0	0	0	0	0	0	0	0	0	0.0890302	0	0	0.0245408	0	0	0.0112308	0	0
9	4-5	coast	3	0	0	0	0	0	0.0146676	0	0.0141729	0	0.0156093	0	0	0	0.0182268	0.0229192	0	0	0	0	0	0.0226159	0	0.0230947	0	0.0628521	0.0389434	0.0257601	0	0	0	0	0	0	0	0	0	0	0.091549	0.0178278	0	0.0289841	0	0	0.0204613	0	0.0136621
9	9-10	coast	3	0	0	0	0	0	0	0	0	0	0	0	0	0.0136057	0.0118341	0	0	0	0	0	0	0	0	0	0	0.0587587	0.0121637	0.0180138	0	0	0	0	0	0	0	0	0	0.0139764	0.0750937	0.0242965	0.0241009	0	0	0	0.0397973	0	0
9	14-15	coast	1	0	0	0	0	0	0	0	0	0	0	0	0	0	0.029457	0	0	0	0	0	0	0	0	0	0	0.0808492	0.0278569	0.0253622	0.0165176	0	0	0	0	0	0	0	0	0.013078	0.0367141	0.0117677	0	0	0	0	0	0	0
9	24-25	coast	1	0	0	0	0	0	0	0	0	0	0	0	0	0.0171194	0.0211157	0.0137351	0	0	0.012421	0	0	0	0	0.0354989	0	0.0631312	0.0181995	0.0401613	0.0236359	0.0136271	0	0	0	0	0	0	0	0.0129251	0	0.0163633	0.0220158	0	0	0	0.0163273	0	0
10	0-1	estuary	2	0	0	0	0	0	0	0	0	0	0	0	0	0	0.0184627	0	0	0	0	0	0	0	0	0	0	0.0193919	0	0.0400786	0	0	0	0	0	0	0	0	0	0	0	0.0395302	0.0524175	0	0	0.0214941	0	0	0
10	1-2	estuary	3	0	0	0	0	0	0	0	0	0	0	0	0	0	0.0148307	0	0	0	0	0	0	0	0	0	0	0.0253934	0.0175012	0.0458631	0	0	0	0	0	0	0	0	0	0	0	0.0376729	0.0468288	0	0	0.0205174	0.0135074	0	0
10	4-5	estuary	3	0	0.0939401	0	0	0	0	0	0	0.022746	0	0	0	0	0.018872	0	0	0	0	0	0	0	0	0	0	0.0235239	0.0163827	0.03986	0	0	0	0	0	0	0	0	0	0	0	0	0.0299028	0	0	0	0.0220303	0	0
10	9-10	estuary	4	0	0.050467	0	0	0	0	0	0	0.017105	0	0	0	0	0.0300155	0	0	0	0	0	0	0	0	0	0	0.0236643	0	0.0514636	0	0	0	0	0	0	0	0	0	0	0	0.030655	0.0423459	0	0	0	0.0226678	0	0
10	14-15	estuary	1	0	0.0892379	0	0	0	0	0	0	0.0285285	0	0	0	0	0.0332562	0	0	0	0	0	0	0	0	0	0	0.0196007	0	0.0480886	0	0	0	0	0	0	0	0	0	0	0	0.0172673	0.0320997	0	0	0.0145483	0.0302938	0	0
10	24-25	estuary	1	0	0	0	0	0	0	0	0	0	0	0	0	0.0165535	0.0461724	0	0	0	0	0	0	0	0	0	0	0.0288577	0	0.0570121	0	0	0	0	0	0	0	0.0140097	0	0	0	0.0175748	0.0274124	0	0	0.0181433	0	0	0
11	0-1	estuary	2	0	0	0.0224952	0	0	0	0	0.0159505	0	0	0	0	0	0	0.0146228	0	0	0	0	0	0	0	0.0265717	0	0.0625678	0.0253001	0.050862	0	0	0	0	0	0	0	0.0200082	0.0285538	0	0	0.0546393	0.0595198	0	0.0134635	0.0252066	0.0140245	0	0
11	1-2	estuary	3	0.0245363	0	0.0497814	0	0	0	0.0170139	0.0325706	0	0	0.0200465	0	0	0	0.0258753	0	0	0	0	0	0	0	0.0322555	0	0.0784924	0.0299712	0.0583671	0	0	0	0	0	0	0	0	0.0314678	0	0	0.0498602	0.0562404	0	0.0176047	0	0	0	0
11	4-5	estuary	3	0	0	0	0	0	0	0	0	0	0	0	0	0	0	0	0	0	0	0	0	0	0	0.0214006	0	0.0521743	0.0206955	0.0486697	0	0	0	0	0	0	0	0	0.0172117	0	0	0.0350663	0.0398565	0	0	0	0.0218775	0	0
11	9-10	estuary	4	0	0	0.036814	0	0	0	0	0.022368	0	0	0.0464566	0	0	0	0.0440908	0	0	0	0	0	0	0	0	0	0.0891852	0.0256658	0.128437	0	0	0	0	0	0	0	0	0	0	0	0.0314371	0.0496111	0	0.0252715	0	0.0440191	0	0
11	14-15	estuary	1	0	0	0.0171356	0	0	0	0	0.0200276	0	0	0	0	0	0	0.0273791	0	0	0	0	0	0	0	0	0	0.0601368	0.0226493	0.110868	0	0	0	0	0	0	0	0	0	0	0	0.0174599	0.0351091	0	0.0308116	0	0.048704	0	0
11	24-25	estuary	1	0	0	0.0149968	0	0	0	0	0	0	0	0	0	0	0	0.0241408	0	0	0	0	0	0	0	0	0	0.0475918	0.0263085	0.0926218	0	0	0	0	0	0	0	0	0	0	0	0	0.0180908	0	0.0260523	0	0.0295799	0	0
12	0-1	estuary	2	0	0	0	0	0	0	0	0	0	0	0	0	0	0	0	0	0	0	0	0	0	0	0	0.0261326	0.0443491	0.0351454	0.0245112	0	0	0	0	0	0	0	0	0	0	0	0.0154506	0	0.0175012	0	0	0	0	0
12	1-2	estuary	3	0	0	0	0	0	0	0	0	0	0	0	0	0	0	0	0	0	0	0	0	0	0	0	0	0.0125417	0	0	0	0	0	0	0	0	0	0	0	0	0	0	0	0.014339	0	0	0.527395	0	0
12	4-5	estuary	3	0	0	0	0	0	0	0	0	0	0	0	0	0	0	0	0	0	0	0	0	0	0	0.0176551	0	0.0474772	0.021686	0.0295563	0	0	0	0	0	0	0	0	0.0128903	0	0	0.017889	0.0160385	0	0	0	0	0	0
12	9-10	estuary	4	0	0	0	0	0	0	0	0	0	0	0	0	0	0	0	0	0	0	0	0	0	0	0	0	0.046348	0.0242219	0.0468121	0	0	0	0	0	0	0	0	0	0	0	0.0182637	0.013608	0	0	0	0.0204344	0	0
12	14-15	estuary	1	0	0	0	0	0	0	0	0	0	0	0	0	0	0	0	0	0	0	0	0	0	0	0	0	0.0368325	0.017799	0.0575215	0	0	0	0	0	0	0	0	0	0	0	0.0129665	0.0150431	0	0	0	0.0207751	0	0
12	24-25	estuary	1	0	0	0	0	0	0	0	0	0	0	0	0	0	0	0.012429	0	0	0	0	0	0	0	0	0	0.0327705	0.0145162	0.0517559	0	0	0	0	0	0	0	0	0	0	0	0.0150586	0.017252	0	0	0	0.0206009	0	0
			2
			3
			3
			4
[truncated: 98 more columns]

## Sheet: RsaI
		a priori groups in discriminant analysis		Terminal restriction fragments
Sampling site	depth (cm) below seafloor	area	depth classes	27.2088	28.6163	32.2054	35.2457	36.9866	39.6096	44.9042	46.6071	48.6201	49.7223	50.9721	53.8873	54.9325	56.413	57.4242	59.5918	61.0252	62.0283	65.2699	68.0038	72.1562	74.8055	76.5985	78.0546	79.4874	80.7172	91.8838	94.1107	102.481	106.242	113.607	114.774	116.108	118.112	121.094	123.48	126.691	129.026	134.052	136.297	147.343	149.135	152.673	163.647	170.052	172.323
1	0-1	open sea	1	0	0	0	0	0	0	0	0	0	0.0178379	0.143953	0	0	0	0	0	0	0	0	0.0177948	0	0	0	0	0	0	0	0	0	0	0	0	0	0	0	0.019389	0	0.00917747	0	0	0	0	0	0	0	0
1	14-15	open sea	3	0	0	0	0	0	0	0	0	0	0	0.025698	0	0	0	0	0	0	0	0	0.0243695	0.00733917	0	0	0	0	0.0072085	0	0	0	0	0	0	0	0	0	0.0118036	0	0	0	0	0	0	0	0	0	0
1	19-20	open sea	4	0	0	0	0	0	0	0	0	0	0	0.0485721	0	0	0	0	0	0	0	0	0.032393	0.010356	0	0	0	0	0.0111929	0	0	0	0	0	0	0.00868231	0	0	0.0243732	0	0.0118205	0	0	0	0	0	0	0.00896126	0
1	24-25	open sea	4	0	0	0	0	0	0	0	0	0	0	0.0439904	0	0	0	0	0	0.0102764	0	0	0.0182692	0.0228966	0	0	0	0	0	0	0	0.00967548	0	0	0	0	0	0	0.0148437	0	0.00991587	0	0	0.0159856	0	0	0	0	0
2	0-1	open sea	1	0	0	0	0	0	0	0	0	0	0	0.0185017	0	0	0	0	0	0.0118989	0	0	0	0.0105924	0	0	0	0	0	0	0	0	0	0.0129955	0	0	0	0	0.00970579	0	0	0	0	0	0	0	0	0	0
2	6-7	open sea	2	0	0	0	0	0	0	0	0	0	0	0.0538035	0	0	0	0.010653	0	0	0	0	0.0121046	0.0107935	0	0	0	0	0	0	0	0	0	0	0	0	0	0	0.0170448	0	0.00964623	0	0	0	0	0	0	0	0
2	14-15	open sea	3	0	0	0	0	0	0	0	0	0	0	0.0313702	0	0	0	0	0	0	0	0	0.036662	0	0	0	0	0	0	0	0	0	0	0	0	0	0	0	0.0105075	0	0.0112308	0	0	0	0	0	0	0	0
2	24-25	open sea	4	0	0	0	0	0	0	0	0	0	0	0.0354862	0	0	0	0	0	0	0	0	0.00985949	0	0	0	0.0104582	0	0	0	0.00981958	0	0	0	0	0	0	0	0.0102986	0	0.0129331	0	0	0	0	0	0	0	0
3	0-1	coast	1	0	0	0	0	0	0	0	0	0	0	0.137835	0	0	0	0	0	0	0	0	0.0164254	0.00693093	0	0.0114883	0	0	0.00690719	0.0105388	0	0	0	0.00726323	0	0	0	0	0.0117968	0	0	0	0	0	0	0	0	0	0
3	1-2	coast	1	0	0.00890837	0	0	0	0	0	0	0	0	0.0942886	0	0	0	0	0	0	0	0	0.0239425	0	0	0	0	0	0	0.0107101	0	0	0	0	0	0	0	0	0	0	0.0176566	0	0	0	0	0	0	0	0
3	4-5	coast	2	0	0	0	0	0	0	0	0	0	0	0.0638481	0	0	0	0	0	0	0	0	0.0154233	0	0	0	0	0	0	0.00793849	0	0	0	0	0	0	0	0	0.00689514	0	0.0233165	0	0	0	0	0	0	0	0
3	9-10	coast	3	0	0	0	0	0	0	0	0	0	0	0.0413235	0	0	0	0	0	0	0	0	0.032791	0	0	0	0	0	0	0.0104788	0	0	0	0	0	0	0	0	0.017174	0	0.0225613	0	0	0	0	0	0	0	0
4	0-1	open sea	1	0	0	0.00657301	0	0	0.0182169	0.00928209	0	0	0	0.0589313	0	0.0183905	0.0149868	0.00922999	0	0	0	0.0357825	0.0188073	0	0	0	0	0	0.00816199	0	0	0	0	0	0	0	0	0	0.0110968	0	0	0.00867428	0	0	0	0	0	0	0
4	1-2	open sea	1	0	0	0	0	0	0.0455271	0.0147088	0	0	0	0.0768341	0	0.0577925	0.026567	0	0	0	0.00790005	0.0687712	0.0142201	0	0	0	0	0	0	0.0102456	0	0	0	0	0	0	0	0	0.00706932	0	0	0.017543	0	0	0	0	0	0	0
4	4-5	open sea	2	0	0.00816263	0	0	0	0.0164809	0.0125057	0	0	0	0.0641552	0	0.0168204	0.00701675	0	0	0	0	0.0377575	0.0244737	0	0	0	0	0	0	0.015236	0	0	0	0	0	0	0	0	0.0091529	0	0	0.0106242	0	0	0	0	0	0	0
4	9-10	open sea	3	0	0	0	0	0	0	0	0	0	0	0.0315144	0	0	0	0	0	0	0	0	0.0378103	0	0	0	0	0	0	0	0	0	0	0	0	0	0	0	0.014968	0	0.0218953	0	0	0	0	0	0	0	0
4	14-15	open sea	3	0	0	0	0	0	0	0	0	0	0	0.0559062	0	0	0	0	0	0	0	0.0135977	0.0086567	0	0	0	0	0	0	0	0	0	0	0	0	0.00890704	0	0	0.0266421	0	0.00761578	0	0	0	0	0	0	0	0
4	24-25	open sea	4	0	0	0	0	0	0	0	0	0	0	0.0242113	0	0	0	0	0	0	0	0	0.00804454	0.0124984	0	0	0.00912347	0	0	0	0	0	0	0.00653403	0	0	0	0	0.0117992	0	0	0	0	0	0	0	0	0	0
5	0-1	open sea	1	0	0	0	0	0	0	0	0	0	0	0.0676972	0	0	0	0	0	0	0	0	0	0	0	0	0	0	0	0	0	0	0	0	0	0	0	0	0	0	0.0175967	0	0	0	0	0	0	0	0
5	1-2	open sea	1	0	0	0	0	0	0	0	0	0	0	0.0613143	0	0	0	0	0	0	0	0	0.0118359	0	0	0	0	0	0.00750979	0	0	0	0	0	0	0	0	0	0.0123041	0	0.0104313	0	0	0	0	0	0	0	0
5	4-5	open sea	2	0	0	0	0	0	0	0	0	0	0	0.0537687	0	0	0	0	0	0	0	0	0.0175472	0.0103705	0	0	0	0	0	0	0	0	0	0	0	0	0	0	0.00965657	0	0	0	0	0	0	0	0	0	0
5	9-10	open sea	3	0	0	0	0	0	0	0	0	0	0	0.02852	0	0	0	0	0	0	0	0	0.0110557	0	0	0	0	0	0	0	0	0	0	0	0	0	0	0	0.0152906	0	0.0108683	0	0	0	0	0	0	0	0
5	14-15	open sea	3	0	0	0	0	0	0	0	0	0	0	0.041239	0	0	0	0	0	0	0	0	0	0	0	0	0	0	0.0105811	0	0	0	0	0	0	0	0	0.0225187	0.0208456	0	0	0	0	0	0	0	0	0	0
5	24-25	open sea	4	0	0	0	0	0	0	0	0	0	0	0.0400487	0	0	0	0	0	0	0	0	0	0	0	0	0.00974158	0	0	0	0	0	0	0.00872683	0	0	0	0	0.0231362	0	0	0	0	0	0	0	0	0	0
6	1-2	open sea	1	0	0	0	0.0184589	0	0	0	0	0	0	0.0478475	0	0	0	0	0.0217378	0	0	0	0.0192483	0.00883478	0	0	0	0	0	0	0	0	0	0	0	0	0	0	0.0133888	0	0.00831866	0	0	0	0	0	0	0	0
6	4-5	open sea	2	0.033162	0.0517808	0.0741819	0.508259	0	0	0	0	0	0.0163709	0.173355	0	0	0	0	0.0432679	0	0	0.0158333	0	0	0.0219321	0	0	0	0	0	0	0	0	0	0	0	0	0	0	0	0	0	0	0	0	0	0	0	0
7	0-1	coast	1	0	0	0	0	0	0	0	0	0	0	0.131794	0	0	0	0	0	0	0.00901828	0	0	0	0.0161251	0	0	0	0.00794001	0	0	0	0.0115914	0	0	0	0	0.0071068	0	0	0	0	0	0	0	0	0	0.0241386	0
7	1-2	coast	1	0	0	0	0	0	0	0	0	0	0	0.0832425	0	0	0	0	0	0	0	0	0.00765417	0	0	0	0	0	0	0	0	0	0.00972434	0	0	0	0	0	0.00787209	0	0	0	0	0	0	0	0	0.00817171	0
7	4-5	coast	2	0	0	0	0	0	0	0	0	0	0	0.0395145	0	0	0	0	0	0	0	0	0.0081287	0	0	0	0	0	0	0	0	0	0	0	0	0	0	0	0.0129269	0	0.017217	0	0	0	0	0	0	0	0
7	9-10	coast	3	0	0	0	0	0	0	0	0	0	0	0.0208451	0	0	0	0	0	0	0	0	0.0100271	0	0	0	0	0	0	0	0	0	0	0	0	0	0	0	0	0	0.0314371	0	0	0	0	0	0	0	0
7	14-15	coast	3	0	0	0	0	0	0	0	0	0	0	0.036948	0	0	0	0	0	0	0	0	0.0360758	0.00784946	0	0	0	0	0	0.00845733	0	0	0	0	0	0	0	0	0.0230727	0	0.031715	0	0	0	0	0	0	0	0
7	24-25	coast	4	0	0	0	0	0	0	0	0	0	0	0.0329581	0	0	0	0	0	0	0	0	0.011101	0.0128257	0	0	0	0	0	0.0309825	0	0	0	0	0	0	0	0	0.0174982	0	0.0364703	0	0	0	0	0	0	0	0
8	0-1	coast	1	0	0	0	0	0	0	0	0	0	0	0.0477747	0	0	0	0	0	0	0	0	0	0	0	0	0	0	0.00726399	0	0	0	0	0	0	0	0	0	0	0	0	0	0	0	0	0	0	0.00951303	0
8	1-2	coast	1	0	0	0	0	0	0	0	0	0	0	0.0459876	0	0	0	0	0	0	0	0	0	0	0	0	0	0	0	0	0	0	0	0	0	0	0	0	0	0	0	0	0	0	0	0	0	0	0
8	4-5	coast	2	0	0	0	0	0	0	0	0	0	0	0.0176351	0	0	0	0	0	0	0	0	0.00827604	0	0	0	0	0	0	0	0	0	0	0	0	0	0	0	0.00689866	0	0.0175527	0	0	0	0	0	0	0	0
8	8-9	coast	3	0	0	0	0	0	0	0	0	0	0	0.0385325	0	0	0	0	0	0	0	0	0.0248449	0	0	0	0	0	0	0	0	0	0	0	0	0	0	0	0.0128442	0	0.0084515	0	0	0	0	0	0	0	0
8	14-15	coast	3	0	0	0	0	0	0	0	0	0	0	0.0364728	0	0.00678395	0	0	0.00641922	0	0	0	0.0152821	0.0105285	0	0	0	0	0	0	0	0	0	0	0	0	0	0	0.0140056	0	0.00904526	0	0	0	0	0	0	0	0
9	0-1	coast	1	0	0	0	0	0	0	0	0	0	0	0.103652	0	0	0	0	0	0	0.00793939	0	0	0	0	0	0	0	0	0	0	0	0.00950654	0	0	0	0	0	0.00795234	0	0.00672193	0	0	0	0	0	0	0.018495	0
9	1-2	coast	1	0	0	0	0	0	0	0	0	0	0	0.0517879	0	0	0	0	0	0	0	0	0.00799245	0	0	0	0	0	0	0	0	0	0	0	0	0	0	0	0.00897042	0	0.0219764	0	0	0	0	0	0	0	0
9	4-5	coast	2	0	0	0	0	0	0	0	0	0.00841254	0	0.0369278	0	0	0	0	0	0	0	0	0.0122364	0	0	0	0	0	0	0	0	0	0	0	0	0	0.0123093	0	0.0129284	0	0.0260024	0	0	0	0	0	0	0	0
9	9-10	coast	3	0	0	0	0	0	0	0	0	0	0	0.0279076	0	0	0	0	0	0	0	0	0.0169113	0	0	0	0	0	0	0	0	0	0	0	0	0	0	0	0.0157	0	0.0103513	0	0	0	0	0	0	0	0
9	14-15	coast	3	0	0	0	0	0.00909778	0	0	0	0.00837682	0	0.0714776	0.00937243	0.0121189	0	0	0.0225556	0.00858281	0	0	0.03876	0	0	0	0	0	0	0	0	0	0	0.00992172	0	0	0.00968141	0	0.032237	0	0.0259887	0	0	0	0	0	0	0	0
9	24-25	coast	4	0	0	0	0	0.0170199	0	0	0.0103828	0.0127156	0	0.0945293	0.0158042	0.0127813	0	0	0.0169542	0	0	0	0.0577624	0	0	0	0.00910136	0	0	0.0143585	0	0	0	0.0145228	0	0	0.0108428	0	0.0508954	0	0.0522425	0	0.0134056	0	0	0	0	0	0.00936422
10	0-1	estuary	1	0	0	0	0	0	0	0	0	0	0	0.0782219	0	0	0	0	0.011105	0	0	0	0.0120794	0.00697209	0	0	0	0.00955933	0.00913932	0.00853452	0	0	0	0	0.0165986	0.0261916	0.0352301	0	0	0	0.0280732	0	0	0	0	0	0	0	0
10	1-2	estuary	1	0	0	0	0	0	0	0	0	0	0	0.0894108	0	0	0	0	0.0138744	0	0	0	0.0142801	0.0102692	0	0	0	0.0103941	0.00991026	0.0104721	0	0	0	0	0.0117519	0.0297308	0.0319313	0	0	0.00705423	0.0374873	0	0	0	0	0	0.00678892	0	0
10	4-5	estuary	2	0	0	0	0	0	0	0	0	0	0	0.121449	0	0	0	0	0.0189758	0	0	0	0.012263	0.0078941	0	0	0	0	0	0.00971292	0	0	0	0	0.00885039	0.0269824	0.0261949	0	0	0	0.0323827	0	0	0	0	0	0.010538	0	0
10	9-10	estuary	3	0	0	0	0	0	0	0	0	0	0	0.0674243	0	0	0	0	0.0121383	0	0	0	0.00843989	0.0111109	0	0	0.00745997	0.0109845	0.00862955	0.0136555	0	0	0	0	0.00745997	0.0154889	0.0429107	0	0	0	0.0438906	0	0	0	0	0	0	0	0
10	14-15	estuary	3	0	0	0	0	0	0	0	0	0	0	0.0693958	0	0	0	0.00888139	0.023047	0	0	0	0.00814923	0.0103775	0	0	0	0.0106959	0.00970905	0.0115554	0	0	0	0	0.0102502	0.0126695	0.0310053	0	0	0	0.0370535	0	0	0	0	0	0	0	0
10	24-25	estuary	4	0	0	0	0	0	0	0	0	0	0	0.0701515	0	0	0	0	0.0145567	0	0	0	0	0.0125666	0	0	0	0.00850613	0.00829749	0.00881107	0	0	0	0	0	0	0	0	0.0069012	0	0.0427874	0	0	0	0	0.00775181	0	0	0
11	0-1	estuary	1	0	0.00906641	0	0	0.0138382	0	0.00943131	0	0.00974008	0	0.093836	0.00844889	0	0	0	0	0.0107786	0	0	0.0205749	0.0110593	0	0	0	0	0	0.0184416	0	0	0	0	0	0	0.0138101	0	0	0	0.0231572	0	0	0	0	0	0	0	0
11	1-2	estuary	1	0	0.0171473	0	0	0.0239428	0	0.0108799	0	0.0120066	0	0.107285	0.0128869	0.0119714	0	0	0	0.0115489	0	0	0.0235203	0.0145417	0	0	0	0	0	0.0246822	0.00954192	0	0	0	0	0	0.0158797	0	0	0	0.0243653	0	0	0	0.0189078	0	0	0	0
11	4-5	estuary	2	0	0	0	0	0	0	0	0	0	0	0.0881806	0	0	0	0	0	0	0	0	0.0248769	0.0122851	0	0	0	0	0	0.0234394	0	0	0	0	0	0	0.0122276	0	0.0113077	0	0.0308182	0	0	0	0	0	0	0.00843283	0
11	9-10	estuary	3	0	0	0	0	0.0195233	0	0	0	0	0	0.0936152	0.0149546	0.0136776	0.00936436	0	0.0174801	0.0109251	0	0	0.0139614	0.0106981	0	0	0	0	0	0.0471339	0.0126561	0	0	0	0	0.00871169	0.0113224	0	0.0167991	0	0.0513337	0	0	0	0	0	0.0121453	0	0
11	14-15	estuary	3	0	0	0	0	0.010952	0	0	0	0	0	0.0423984	0	0	0	0	0.00817112	0	0	0	0.0100187	0.0116186	0	0	0	0	0	0.0254086	0.00845682	0	0	0	0	0	0	0	0.00779018	0	0.042646	0	0	0	0	0	0	0	0
11	24-25	estuary	4	0	0	0	0	0	0	0	0	0	0	0.0435988	0	0	0	0	0	0	0	0	0.00842541	0.011049	0	0	0	0	0	0.024679	0.00838275	0	0	0	0	0	0	0	0.013438	0.0143339	0.0461798	0	0	0	0	0	0	0	0
12	0-1	estuary	1	0	0	0	0	0	0	0	0	0	0	0.240724	0	0	0	0	0	0	0	0	0.010767	0	0	0	0	0	0	0.0101196	0	0	0	0	0	0	0	0	0	0	0.0145831	0	0	0	0	0	0	0.0135609	0
12	1-2	estuary	1	0	0	0	0	0	0	0	0	0	0	0.135107	0	0	0	0	0	0	0	0	0.012622	0	0	0	0	0	0	0.0121015	0	0	0	0	0	0	0	0	0.0100729	0	0.0170655	0	0	0	0	0	0	0.0139261	0
12	4-5	estuary	2	0	0	0	0	0	0	0	0	0	0	0.107119	0	0	0	0	0	0	0	0	0.0168856	0.00877414	0	0	0	0	0	0.0159313	0	0	0	0	0	0	0	0	0.0143276	0	0.0221474	0	0	0	0	0	0	0.00870787	0
12	9-10	estuary	3	0	0	0	0	0	0	0	0	0	0	0.0566752	0	0	0	0	0	0	0	0	0.0185949	0.00875261	0	0	0	0	0	0.0164155	0	0	0	0	0	0	0	0	0.0123146	0	0.0315188	0	0	0	0	0	0	0	0
12	14-15	estuary	3	0	0	0	0	0	0	0	0	0	0	0.0562322	0	0	0	0	0	0	0	0	0.0132725	0.00868021	0	0	0	0	0	0.0139136	0.00979413	0	0	0	0	0	0	0	0.0121271	0	0.0331655	0	0	0	0	0	0.00741916	0	0
12	24-25	estuary	4	0	0	0	0	0	0	0	0	0	0	0.0562635	0	0	0	0	0	0	0	0	0.0161885	0.00960637	0	0	0	0	0	0.0163341	0.00962254	0	0	0	0	0	0	0	0.0112559	0	0.0374228	0	0	0	0	0	0.00824789	0	0
[truncated: 104 more columns]
